# Supplementary material for: Decoding manipulative narratives in cognitive warfare: a case study of the Russia-Ukraine conflict
Source: Front Artif Intell. 2025 Sep 11;8:1566022. doi: 10.3389/frai.2025.1566022 (PMC12460417; doi:10.3389/frai.2025.1566022)
Supplement: Supplementary file 1 [file Supplementary_file_1.zip]

Archive with 3 entries (3 files):
- main.tex
- frontiers_suppmat.cls
- logo1.eps
