# Supplementary material for: Decoding manipulative narratives in cognitive warfare: a case study of the Russia-Ukraine conflict
Source: Front Artif Intell. 2025 Sep 11;8:1566022. doi: 10.3389/frai.2025.1566022 (PMC12460417; doi:10.3389/frai.2025.1566022)
Supplement: Supplementary file 1 [file Supplementary_file_1.zip › main.tex]

\documentclass[utf8]{frontiers_suppmat}
\usepackage{url,hyperref,lineno,microtype}
\usepackage[onehalfspacing]{setspace}


\begin{document}
\onecolumn
\firstpage{1}

\title[Supplementary Material]{{\helveticaitalic{Supplementary Material}}}


\maketitle


\section{Community Detection via Modularity Optimization}

To identify structural communities in the author network, a cluster analysis based on modularity was applied. This approach groups nodes into clusters (communities) according to the density of their interconnections, revealing groups of authors who collaborate more frequently or share stronger thematic overlaps among themselves than with the rest of the network. Such clustering reflects the underlying thematic structure of the scientific community.

To automatically assign meaningful labels to the detected clusters, Large Language Models (LLMs) were employed. These models analyze publication titles, keywords, or abstracts of authors within each cluster, identify common conceptual themes, and suggest semantically coherent cluster labels.


\section{Network Modularity}

The quality of the network partitioning into clusters is measured using modularity $Q$, which compares the actual number of edges within clusters to the expected number of edges in a null model (a configuration model random graph that preserves the degree sequence). The general formula for modularity is:

\[
Q = \frac{1}{2m} \sum_{i,j} \left( A_{ij} - \gamma \,\frac{k_i k_j}{2m} \right)\,\delta(c_i, c_j)
\]

Where $A_{ij}$ is an element of the adjacency matrix, equal to 1 if there is a link between nodes i and j, and 0 otherwise; $k_i, k_j$  are the degrees (number of connections) of nodes i and j; m is the total number of edges in the network; $ \gamma $ is the resolution parameter, which controls the scale of community detection; $ \delta(c_i, c_j) $ is the Kronecker delta function, equal to 1 if nodes i and j belong to the same cluster, and 0 otherwise.

The resolution parameter $ \gamma $ allows fine-tuning of the clustering granularity:

\begin{itemize}
    \item When \( \gamma > 1 \), the algorithm detects more, but smaller, communities (higher resolution);
    \item When $ \gamma < 1 $, it yields fewer, but larger, communities (lower resolution);
    \item When $ \gamma = 1 $, it corresponds to the standard setting commonly used by default.
\end{itemize}
\section{Modularity Optimization Algorithm (Louvain Method)}

In Gephi, the Louvain method is used to maximize modularity $Q$. This is an efficient greedy algorithm consisting of two repeating phases:

\subsection*{Phase 1: Local Node Reassignment}
\begin{enumerate}
    \item Initially, each node is assigned to its own separate cluster.
    \item For each node i, the change in modularity $\Delta Q $ is computed when moving i to the cluster of one of its neighbors.
    \item The node is moved to the cluster that results in the highest positive increase in $\Delta Q $.
    \item This process is repeated for all nodes in random order until no further move increases the modularity. At this point, a local maximum of $Q$ is reached.
\end{enumerate}
\subsection*{Phase 2: Network Aggregation}
\begin{enumerate}
\item Each cluster obtained in Phase 1 is collapsed into a single "super-node".
\item A new network is constructed, where links between super-nodes represent the total number of links between nodes in the corresponding original clusters.
\item The degrees of super-nodes are defined as the sum of the degrees of their constituent nodes.
\item The algorithm returns to Phase 1 and repeats on this new, coarser level of abstraction.
\item The process terminates when no further aggregation increases modularity. The result is a hierarchical clustering structure.
\end{enumerate}
\subsection*{Advantages of the Method}
\begin{itemize}
    \item The Louvain algorithm is fast and scalable, making it suitable for analyzing large networks.
    \item It does not require a predefined number of clusters.
    \item The resolution parameter $\gamma$ enables flexible control over the granularity of detected communities.
\end{itemize}

This approach provides an objective, mathematically grounded partitioning of the network into thematically coherent author groups, forming the basis for further interpretative analysis.

\end{document}
